# Supplementary material for: Pharmacological Evidence Suggests That Slo3 Channel Is the Principal K+ Channel in Boar Spermatozoa
Source: Int J Mol Sci. 2023 Apr 25;24(9):7806. doi: 10.3390/ijms24097806 (PMC10178124; doi:10.3390/ijms24097806)
Supplement: Supplementary file 1 [file ijms-24-07806-s001.zip]

Archive with 1 entries (1 files):
- ijms-2348385_supplementary titles.pdf
